# Supplementary material for: A risk signature of ubiquitin-specific protease family predict the prognosis and therapy of kidney cancer patients
Source: BMC Nephrol. 2023 May 31;24:153. doi: 10.1186/s12882-023-03215-0 (PMC10230779; doi:10.1186/s12882-023-03215-0)
Supplement: Supplementary file 1 — Additional file 1: Table S1. Information of 54 ubiquitin-specific proteases. [file 12882_2023_3215_MOESM1_ESM.xlsx]

## Sheet: Supplementary Table 1
Table S1. Information of 54 ubiquitin-specific proteases.
Gene	Reference	id	Description
USP18	33903120	ENSG00000184979	Ubiquitin Specific Peptidase 18
USP43	33903120	ENSG00000154914	Ubiquitin Specific Peptidase 43
USP21	33903120	ENSG00000143258	Ubiquitin Specific Peptidase 21
USP1	33903120	ENSG00000162607	Ubiquitin Specific Peptidase 1
USP37	33903120	ENSG00000135913	Ubiquitin Specific Peptidase 37
USP46	33903120	ENSG00000109189	Ubiquitin Specific Peptidase 46
USP49	33903120	ENSG00000164663	Ubiquitin Specific Peptidase 49
USP54	33903120	ENSG00000166348	Ubiquitin Specific Peptidase 54
USP14	33903120	ENSG00000101557	Ubiquitin Specific Peptidase 14
USP5	33903120	ENSG00000111667	Ubiquitin Specific Peptidase 5
USP39	33903120	ENSG00000168883	Ubiquitin Specific Peptidase 39
USP35	33903120	ENSG00000118369	Ubiquitin Specific Peptidase 35
USP10	33903120	ENSG00000103194	Ubiquitin Specific Peptidase 10
USP7	33903120	ENSG00000187555	Ubiquitin Specific Peptidase 7
USP9X	33903120	ENSG00000124486	Ubiquitin Specific Peptidase 9 X-Linked
USP28	33903120	ENSG00000048028	Ubiquitin Specific Peptidase 28
USP42	33903120	ENSG00000106346	Ubiquitin Specific Peptidase 42
USP3	33903120	ENSG00000140455	Ubiquitin Specific Peptidase 3
USP22	33903120	ENSG00000124422	Ubiquitin Specific Peptidase 22
USP36	33903120	ENSG00000055483	Ubiquitin Specific Peptidase 36
USP11	33903120	ENSG00000102226	Ubiquitin Specific Peptidase 11
USP24	33903120	ENSG00000162402	Ubiquitin Specific Peptidase 24
USP34	33903120	ENSG00000115464	Ubiquitin Specific Peptidase 34
USP33	33903120	ENSG00000077254	Ubiquitin Specific Peptidase 33
USP31	33903120	ENSG00000103404	Ubiquitin Specific Peptidase 31
USP40	33903120	ENSG00000085982	Ubiquitin Specific Peptidase 40
USPL1	33903120	ENSG00000132952	Ubiquitin Specific Peptidase Like 1
PAN2	33903120	ENSG00000135473	Poly(A) Specific Ribonuclease Subunit PAN2
USP13	33903120	ENSG00000058056	Ubiquitin Specific Peptidase 13
CYLD	33903120	ENSG00000083799	CYLD Lysine 63 Deubiquitinase
USP27X	33903120	ENSG00000273820	Ubiquitin Specific Peptidase 27 X-Linked
USP25	33903120	ENSG00000155313	Ubiquitin Specific Peptidase 25
USP30	33903120	ENSG00000135093	Ubiquitin Specific Peptidase 30
USP38	33903120	ENSG00000170185	Ubiquitin Specific Peptidase 38
USP32	33903120	ENSG00000170832	Ubiquitin Specific Peptidase 32
USP45	33903120	ENSG00000123552	Ubiquitin Specific Peptidase 45
USP48	33903120	ENSG00000090686	Ubiquitin Specific Peptidase 48
USP26	33903120	ENSG00000134588	Ubiquitin Specific Peptidase 26
USP29	33903120	ENSG00000131864	Ubiquitin Specific Peptidase 29
USP17L2	33903120	ENSG00000223443	Ubiquitin Specific Peptidase 17 Like Family Member 2
USP50	33903120	ENSG00000170236	Ubiquitin Specific Peptidase 50
USP15	33903120	ENSG00000135655	Ubiquitin Specific Peptidase 15
USP6	33903120	ENSG00000129204	Ubiquitin Specific Peptidase 6
USP8	33903120	ENSG00000138592	Ubiquitin Specific Peptidase 8
USP20	33903120	ENSG00000136878	Ubiquitin Specific Peptidase 20
USP47	33903120	ENSG00000170242	Ubiquitin Specific Peptidase 47
USP16	33903120	ENSG00000156256	Ubiquitin Specific Peptidase 16
USP4	33903120	ENSG00000114316	Ubiquitin Specific Peptidase 4
USP19	33903120	ENSG00000172046	Ubiquitin Specific Peptidase 19
USP53	33903120	ENSG00000145390	Ubiquitin Specific Peptidase 53
USP12	33903120	ENSG00000152484	Ubiquitin Specific Peptidase 12
USP51	33903120	ENSG00000247746	Ubiquitin Specific Peptidase 51
USP44	33903120	ENSG00000136014	Ubiquitin Specific Peptidase 44
USP2	33903120	ENSG00000036672	Ubiquitin Specific Peptidase 2
